# Supplementary material for: Fine Mapping of a Major Pleiotropic QTL Associated with Sesamin and Sesamolin Variation in Sesame (Sesamum indicum L.)
Source: Plants (Basel). 2021 Jun 30;10(7):1343. doi: 10.3390/plants10071343 (PMC8309374; doi:10.3390/plants10071343)
Supplement: Supplementary file 1 [file plants-10-01343-s001.zip]

Archive with 1 entries (1 files):
- plants-1219026-supplementary.pdf
